# Supplementary material for: Determination of Lead Employing Simple Flow Injection AAS with Monolithic Alginate-Polyurethane Composite Packed In-Valve Column
Source: Molecules. 2021 Jul 21;26(15):4397. doi: 10.3390/molecules26154397 (PMC8347769; doi:10.3390/molecules26154397)
Supplement: Supplementary file 1 [file molecules-26-04397-s001.zip]

Archive with 1 entries (1 files):
- molecules-1288136-supplementary.pdf
